# Supplementary material for: Genetic conflict outweighs heterogametic incompatibility in the mouse hybrid zone?
Source: BMC Evol Biol. 2008 Oct 3;8:271. doi: 10.1186/1471-2148-8-271 (PMC2576241; doi:10.1186/1471-2148-8-271)
Supplement: Additional file 1 — A list of sampling sites. For each site, geographic coordinates (Latitude, Longitude), category (M = musculus population; DyM = domesticus population with musculus Y introgressed; DyD = domesticus population with no introgressed musculus Y), total number of individuals and the number of males trapped, and the total number of alleles and the number of domesticus alleles for each marker (mtDNA, Y chromosome, Btk, Abpa, Es1, Gpd1, Idh1, Mpi, Np, Sod1) are given. [file 1471-2148-8-271-S1.xls]

## Sheet: PLoSTable.csv
No.	Site	Code	Latitude	Longitude	Category	N trap.	N males	N mt	N mt d	N Y	N Yd	N Btk	N Btk d	N Abp	N Abp d	N Es	N Es d	N Gpd	N Gpd d	N Idh	N Idh d	N Mpi	N Mpi d	N Np	N Np d	N Sod	N Sod d
1	As	ASCH	50° 12' 43"	12° 12' 14"	DyD	23	8	23	19	7	7	38	38	46	46	40	39	46	45	46	46	46	45	46	46	46	46
2	Anenska Ves	AVES	50° 12' 19"	12° 33' 05"	M	15	9	15	0	9	0	19	0	28	7	28	6	24	0	28	1	28	3	28	5	28	5
3	Benk	BENK	50° 10' 38"	11° 51' 46"	DyD	59	32	41	41	28	28	72	72	100	100	88	86	84	84	86	81	88	84	94	88	94	94
4	Bochov	BOCH	50° 09' 00"	13° 02' 00"	M	1	1	0	0	1	0	1	0	2	0	2	0	2	0	2	0	2	0	2	0	2	0
5	Bouci	BOUC	50° 14' 11"	12° 35' 11"	M	17	8	17	0	8	0	26	0	34	0	30	2	30	0	30	0	30	4	30	0	30	4
6	Bozetin	BOZE	50° 13' 26"	12° 26' 04"	DyD	1	1	1	1	1	1	1	1	2	2	0	0	0	0	0	0	0	0	0	0	0	0
7	Buskovice	BUSK	50° 13' 18"	13° 22' 26"	M	184	83	62	0	57	0	178	0	222	0	186	4	192	0	202	0	214	0	214	2	216	0
8	Chotikov	CHOT	50° 07' 11"	12° 30' 10"	M	17	8	13	0	8	0	18	0	26	1	24	5	24	0	24	0	24	3	24	5	24	3
9	Cira	CIRA	50° 17' 31"	12° 27' 01"	DyM	3	2	3	3	2	0	4	4	6	4	6	6	6	6	6	5	6	6	6	6	6	6
10	Dalovice	DALO	50° 15' 36"	12° 53' 21"	M	1	0	0	0	0	0	2	0	2	0	2	0	2	0	2	0	2	0	2	0	2	0
11	Depoltovice	DEPO	50° 17' 21"	12° 49' 12"	M	23	11	22	0	10	0	32	0	42	0	34	3	36	3	26	0	40	2	40	1	40	0
12	Devin	DEVI	50° 09' 51"	12° 25' 52"	NA	1	0	1	1	0	0	2	2	2	2	2	2	2	2	2	2	2	1	2	0	2	0
13	Dlouhe Mosty	DLMO	50° 06' 45"	12° 22' 26"	DyM	41	18	41	6	18	0	64	49	80	60	66	41	80	72	80	78	82	43	82	49	82	52
14	Dolina	DOLI	50° 13' 13"	12° 32' 50"	M	22	11	22	0	10	0	33	2	44	24	40	4	40	1	40	1	42	0	40	14	40	26
15	Dolnice	DOLN	50° 05' 42"	12° 23' 01"	DyM	31	20	27	3	19	0	38	35	58	40	60	52	50	42	60	29	62	55	62	46	58	50
16	Dolni Luby	DOLU	50° 14' 21"	12° 25' 11"	DyD	10	4	10	10	3	3	16	16	20	20	20	13	20	3	20	20	20	19	20	20	20	20
17	Dolni Nivy	DONI	50° 14' 38"	12° 38' 21"	M	4	2	4	0	2	0	6	0	8	0	8	2	8	0	6	0	8	0	8	0	8	4
18	Doubi	DOUB	50° 07' 08"	12° 24' 07"	DyM	44	25	35	33	22	0	50	32	72	40	64	44	62	8	62	56	60	37	64	61	62	17
19	Dolni Zandov 1	DOZ1	50° 01' 15"	12° 32' 52"	M	3	1	3	0	1	0	5	0	4	0	6	0	6	0	6	0	6	0	6	0	6	0
20	Dolni Zandov 2	DOZ2	50° 01' 03"	12° 32' 51"	M	4	1	4	0	1	0	7	0	2	0	8	0	0	0	8	0	8	0	8	2	8	1
21	Dolni Pelhrimov	DPEL	50° 03' 47"	12° 20' 25"	DyM	6	4	6	6	4	0	8	7	12	10	12	8	6	4	12	3	12	7	12	3	12	10
22	Grassemann	GRAS	50° 01' 07"	11° 47' 17"	DyD	1	1	1	1	1	1	1	1	2	2	2	2	2	2	2	2	2	2	2	2	2	2
23	Habartov	HABA	50° 11' 07"	12° 33' 47"	M	1	1	1	0	1	0	1	0	2	1	2	0	2	0	2	0	2	0	2	1	2	0
24	Hammermuehle 1	HAM1	50° 06' 02"	12° 13' 44"	DyM	5	5	5	5	5	0	5	4	10	10	10	10	8	8	10	8	10	10	10	9	10	10
25	Hammermuehle 2	HAM2	50° 06' 01"	12° 13' 43"	NA	1	0	1	1	0	0	2	2	2	1	2	2	2	2	2	0	2	2	2	2	2	2
26	Hazlov	HAZL	50° 09' 26"	12° 16' 22"	DyM	9	1	9	7	1	0	17	17	18	14	18	18	18	18	18	13	18	15	18	15	18	18
27	Hebanz	HEBA	50° 07' 00"	12° 02' 27"	DyD	12	8	11	8	8	8	16	16	24	23	20	19	22	22	22	21	20	15	22	21	20	20
28	Hlavno	HLAV	50° 08' 57"	12° 35' 49"	M	6	3	6	0	3	0	9	0	12	1	12	0	12	4	12	0	12	7	12	0	12	1
29	Hluboka	HLUB	50° 10' 10"	12° 29' 15"	M	1	1	1	1	1	0	1	0	2	2	2	1	2	0	2	1	2	2	2	1	2	0
30	Hoechstaedt-Zelch	HOCH	50° 05' 14"	12° 06' 19"	DyM	10	8	6	5	5	2	7	6	8	8	10	10	6	6	8	8	10	10	10	10	10	10
31	Hohenberg	HOHE	50° 05' 53"	12° 13' 25"	DyM	1	1	1	1	1	0	1	1	2	2	2	2	2	2	2	2	2	2	2	2	2	2
32	Horni Slavkov	HOSL	50° 07' 55"	12° 46' 56"	M	65	20	51	0	19	0	108	0	86	3	110	0	102	3	112	0	122	0	124	0	124	0
33	Horni Studenec	HOST	50° 15' 16"	12° 32' 59"	M	3	0	3	0	0	0	6	0	2	0	6	0	6	0	6	0	6	1	4	1	6	1
34	Hranice	HRAN	50° 18' 14"	12° 10' 27"	DyM	18	10	18	18	10	9	26	26	36	29	34	22	34	31	36	36	36	28	36	36	36	36
35	Hrebeny 1	HRE1	50° 13' 07"	12° 34' 23"	M	1	1	1	0	1	0	1	0	2	0	2	0	2	0	2	0	2	2	2	0	2	0
36	Hrebeny 2	HRE2	50° 13' 09"	12° 34' 22"	M	2	1	2	0	1	0	3	0	2	0	4	3	4	0	4	0	4	3	4	0	4	0
37	Hurka 1	HUR1	50° 07' 05"	12° 15' 20"	DyM	126	59	90	6	41	0	150	97	190	190	168	134	186	167	180	109	188	170	194	185	194	191
38	Hurka 2	HUR2	50° 07' 14"	12° 15' 21"	DyM	4	2	4	0	2	0	6	5	8	8	8	6	8	6	8	5	8	8	8	6	8	8
39	Horni Ves	HVES	50° 07' 39"	12° 22' 33"	DyM	20	13	19	3	12	2	26	24	38	29	38	35	38	33	40	32	34	19	38	27	40	39
40	Jindrichov	JIND	50° 06' 22"	12° 24' 06"	DyM	18	8	18	0	7	1	28	21	32	20	34	3	34	15	34	6	34	26	34	18	34	13
41	Josefov	JOSE	50° 12' 42"	12° 34' 46"	M	4	1	4	0	1	0	7	0	2	2	8	0	8	0	8	0	8	4	8	4	8	0
42	Kacerov 1	KAC1	50° 08' 47"	12° 30' 11"	M	25	14	19	6	12	0	32	0	44	3	20	0	36	6	40	0	40	14	40	3	38	6
43	Kacerov 2	KAC2	50° 08' 57"	12° 30' 24"	M	87	35	76	37	35	0	125	1	150	11	114	14	146	17	142	19	152	57	156	28	150	15
44	Kleinwerndern	KLEI	50° 00' 02"	12° 01' 13"	DyD	1	1	1	1	1	1	1	1	2	2	2	2	2	2	2	2	2	2	2	2	2	2
45	Klest	KLES	50° 06' 09"	12° 19' 18"	DyM	2	1	2	0	1	0	3	3	4	1	4	3	4	3	4	4	4	4	4	4	4	4
46	Kostelni Briza	KOBR	50° 06' 59"	12° 37' 21"	M	24	8	24	0	8	0	40	0	48	0	48	0	40	0	48	0	48	6	48	0	40	0
47	Kopanina 1	KOP1	50° 11' 55"	12° 28' 17"	DyM	13	7	13	0	6	0	19	19	26	24	26	10	18	11	26	26	18	17	24	24	26	26
48	Kopanina 2	KOP2	50° 12' 00"	12° 28' 00"	NA	2	0	2	2	0	0	4	2	4	3	4	2	4	0	4	1	4	3	4	4	4	4
49	Kothigenbibersbach	KOTH	50° 04' 56"	12° 09' 33"	DyM	3	3	3	1	3	0	3	3	6	6	4	4	6	4	6	6	6	5	6	5	6	6
50	Krajkova 1	KRA1	50° 13' 01"	12° 31' 56"	M	5	2	5	0	2	0	8	0	10	2	10	0	10	0	8	0	10	0	10	9	10	4
51	Krajkova 2	KRA2	50° 12' 54"	12° 32' 26"	M	9	6	9	0	6	0	12	0	18	7	18	0	18	0	18	0	18	0	18	9	18	16
52	Krajkova 3	KRA3	50° 12' 48"	12° 32' 41"	M	16	6	16	0	6	0	24	0	28	10	30	2	30	0	28	0	30	2	30	18	30	26
53	Krajkova 4	KRA4	50° 12' 59"	12° 32' 20"	M	7	2	3	0	1	0	7	0	8	2	8	0	8	2	8	0	6	0	8	4	8	4
54	Krasnany	KRAS	50° 17' 52"	12° 11' 14"	DyD	7	3	7	7	3	3	11	11	14	13	12	11	14	12	14	12	14	14	14	14	14	14
55	Krizovatka	KRIZ	50° 11' 51"	12° 23' 22"	DyM	8	6	8	7	6	2	10	10	16	16	16	16	16	13	16	10	14	14	16	13	14	13
56	Kuebelhof	KUBL	50° 12' 00"	11° 26' 00"	DyD	5	5	1	1	3	3	1	1	4	4	4	4	4	4	4	4	6	6	6	6	6	6
57	Kvetna	KVET	50° 12' 14"	12° 31' 07"	M	12	7	5	0	6	0	9	0	6	0	22	10	22	0	22	2	22	0	22	2	22	7
58	Lehsten	LEHS	50° 07' 00"	11° 54' 54"	DyD	77	23	13	13	19	19	59	58	76	76	74	65	70	70	68	68	74	72	72	61	72	72
59	Liba 1	LIB1	50° 07' 18"	12° 13' 56"	DyM	13	6	13	6	6	0	20	18	26	13	22	18	22	22	22	16	22	19	22	17	22	20
60	Liba 2	LIB2	50° 07' 36"	12° 14' 02"	DyM	16	8	14	2	7	0	23	22	30	29	28	25	24	22	26	25	28	27	28	15	28	25
61	Libnov	LIBN	50° 13' 45"	12° 31' 48"	M	1	1	1	0	1	0	1	0	2	0	2	0	2	0	2	0	2	0	2	1	2	0
62	Lipoltov	LIPO	50° 05' 20"	12° 30' 15"	M	1	1	1	1	1	0	1	0	2	0	2	0	2	0	2	1	2	0	2	0	2	1
63	Lomnice	LOMN	50° 13' 00"	12° 37' 26"	M	7	4	7	0	4	0	10	0	14	0	14	7	14	0	14	0	14	0	14	0	14	12
64	Luby	LUBY	50° 15' 00"	12° 24' 12"	DyM	4	2	4	4	2	0	6	6	8	8	6	4	8	6	8	5	8	8	8	8	8	6
65	Luzna	LUZN	50° 07' 08"	12° 18' 14"	DyM	128	59	92	86	46	0	148	140	182	121	162	121	190	181	186	164	188	158	192	100	190	161
66	Meierhof	MEIE	50° 04' 15"	11° 54' 30"	NA	1	0	1	1	0	0	2	2	2	2	2	2	2	2	2	2	2	2	2	2	2	2
67	Milhostov	MILH	50° 09' 18"	12° 26' 45"	DyM	34	16	33	32	15	2	52	11	66	18	56	20	54	22	56	12	54	11	56	28	56	12
68	Mlynek 1	MLY1	50° 11' 28"	12° 27' 02"	DyM	5	3	5	5	3	0	7	3	6	2	2	2	2	1	2	2	2	1	2	2	2	2
69	Mlynek 2	MLY2	50° 11' 27"	12° 26' 48"	DyM	8	5	5	0	4	0	6	6	2	1	10	10	10	7	10	10	10	8	10	7	10	10
70	Mostov	MOST	50° 06' 53"	12° 29' 28"	M	56	24	37	2	17	0	63	1	78	8	80	6	78	22	80	4	78	7	80	4	80	16
71	Muenchberg	MUNB	50° 11' 00"	11° 47' 00"	DyD	3	2	3	3	2	2	4	4	6	6	4	4	4	4	4	3	4	4	4	4	4	4
72	Novy Drahov	NDRA	50° 08' 20"	12° 23' 31"	DyM	18	7	18	10	7	0	29	29	36	18	36	28	36	36	34	30	36	36	36	34	36	33
73	Nebanice 1	NEB1	50° 07' 07"	12° 28' 13"	M	6	3	6	3	3	0	9	2	12	5	8	2	8	4	8	4	8	4	8	1	8	3
74	Nebanice 2	NEB2	50° 06' 53"	12° 28' 28"	M	15	7	13	0	5	0	22	0	28	3	28	3	28	1	28	4	28	9	28	6	28	12
75	Nebanice 3	NEB3	50° 06' 53"	12° 28' 15"	M	37	21	17	0	11	0	23	1	34	18	32	5	30	9	32	3	32	4	32	0	32	1
76	Neuenreuth8	NEU8	50° 05' 17"	12° 08' 04"	DyM	90	44	50	46	30	2	79	78	90	89	100	94	106	105	106	70	108	99	108	91	106	104
77	Neuenreuth	NEUE	50° 05' 17"	12° 07' 43"	DyM	62	33	55	55	30	1	85	82	100	100	84	78	104	95	106	86	106	103	106	100	104	96
78	Novy Kostel	NKOS	50° 13' 05"	12° 25' 09"	DyD	8	4	8	3	4	4	12	12	16	16	16	14	16	14	16	16	16	16	16	14	16	15
79	Nova Role	NROL	50° 16' 22"	12° 46' 03"	M	1	1	1	0	1	0	1	0	2	0	2	0	2	1	2	0	2	0	2	2	2	0
80	Nova Ves (Cheb)	NVCH	50° 10' 34"	12° 24' 58"	DyM	22	10	22	2	10	1	34	28	44	40	44	18	44	37	44	39	42	39	44	42	44	41
81	Nova Ves (SO) 1	NVOK	50° 05' 07"	12° 46' 27"	M	30	9	28	0	9	0	51	0	58	0	54	0	48	4	54	0	56	0	54	0	56	0
82	Nova Ves (SO) 2	NVPO	50° 05' 05"	12° 46' 29"	M	65	29	63	0	29	0	99	0	118	0	110	0	108	0	104	0	110	0	110	0	108	0
83	Nova Ves (SO) 3	NVTE	50° 05' 06"	12° 46' 35"	M	18	9	17	0	8	0	26	1	34	0	34	1	34	1	34	2	34	0	32	0	34	0
84	Obilna	OBIL	50° 05' 46"	12° 28' 22"	M	85	38	62	2	28	0	96	2	124	21	116	29	114	11	114	9	116	3	116	0	114	1
85	Okrouhla	OKRO	50° 03' 44"	12° 29' 21"	M	1	1	1	0	1	0	1	0	2	0	2	0	2	0	2	1	2	0	2	2	2	2
86	Osvinov	OSVI	50° 21' 00"	13° 01' 00"	M	3	0	3	0	0	0	6	0	6	0	6	0	6	0	6	0	6	1	6	0	6	0
87	Plesna	PLES	50° 13' 10"	12° 20' 23"	DyM	144	76	61	54	47	41	118	117	172	107	232	196	266	37	280	268	276	249	280	256	268	258
88	Ploesberg	PLOS	50° 11' 45"	12° 07' 21"	DyD	10	2	10	2	2	2	18	16	18	15	8	8	10	10	10	9	10	10	10	10	10	10
89	Pocerny 1	POC1	50° 14' 02"	12° 48' 25"	M	22	14	19	0	14	0	30	2	44	2	36	0	32	2	36	0	42	0	42	14	42	2
90	Pocerny 2	POC2	50° 14' 21"	12° 48' 24"	M	15	6	12	0	6	0	24	1	30	10	28	0	28	0	28	0	28	0	28	1	28	0
91	Polna	POLN	50° 09' 12"	12° 14' 45"	DyM	25	14	25	2	13	0	36	36	50	45	46	35	46	44	50	39	50	46	50	19	50	50
92	Poustka 1	POU1	50° 08' 45"	12° 17' 16"	DyM	16	10	16	2	7	0	22	20	30	26	32	30	26	20	32	25	32	14	32	22	32	23
93	Poustka 2	POU2	50° 08' 28"	12° 18' 02"	DyM	21	11	20	15	9	1	30	28	40	37	42	40	34	33	30	16	34	20	42	32	40	39
94	Podboransky Rohozec	PROH	50° 13' 00"	13° 15' 00"	M	14	6	6	0	3	0	18	0	20	0	24	0	24	2	24	0	24	0	24	0	24	0
95	Radvanov	RADV	50° 12' 05"	12° 34' 39"	M	2	1	2	0	1	0	3	0	2	0	4	0	4	0	4	0	4	0	4	0	4	0
96	Roeslau	ROES	50° 04' 54"	11° 59' 20"	DyD	2	1	2	2	1	1	3	3	4	4	4	4	4	4	4	4	4	4	4	4	4	4
97	Rudolec 1	RUD1	50° 07' 57"	12° 36' 55"	M	11	5	10	0	4	2	16	0	20	1	14	0	18	2	16	1	18	4	18	3	16	2
98	Rudolec 2	RUD2	50° 07' 55"	12° 37' 07"	M	51	23	48	1	21	3	79	0	86	8	76	3	80	4	76	1	88	4	88	0	86	2
99	Rudolec 3	RUD3	50° 08' 00"	12° 36' 43"	M	3	3	2	0	2	0	2	0	4	0	2	1	2	1	4	1	4	0	4	0	4	2
100	Sedlecko	SEDL	50° 13' 00"	12° 57' 00"	M	17	5	10	0	5	0	15	0	20	4	28	0	28	0	28	0	28	0	28	0	28	0
101	Skalka (Hazlov)	SKAL	50° 10' 43"	12° 16' 04"	DyM	16	9	14	14	9	8	23	22	30	29	26	25	32	32	30	15	32	25	30	24	32	32
102	Skalka (Cheb)	SKCH	50° 05' 53"	12° 17' 04"	DyM	4	2	4	4	2	1	6	6	8	4	6	6	8	8	8	6	8	5	8	1	8	8
103	Smrciny	SMRC	50° 15' 02"	12° 11' 03"	DyM	14	7	14	14	7	0	21	21	26	26	26	20	26	26	26	26	28	28	28	28	26	26
104	Spalena	SPAL	50° 13' 08"	12° 25' 16"	DyD	1	1	1	1	1	1	1	1	2	2	2	2	2	2	2	2	2	2	2	2	2	2
105	Stary Rybnik	SRYB	50° 09' 45"	12° 21' 17"	DyM	10	6	9	0	6	0	14	11	18	13	20	14	20	7	20	12	20	18	18	15	20	19
106	Stare Sedlo	SSED	50° 10' 28"	12° 42' 44"	M	18	9	18	0	9	0	27	0	36	1	36	0	36	1	36	0	36	0	36	1	36	0
107	Straz nad Ohri	STOH	50° 20' 00"	13° 02' 00"	M	4	2	4	0	2	0	6	0	8	0	6	0	6	0	8	0	8	0	8	0	8	0
108	Straas 1	STR1	50° 10' 53"	11° 45' 57"	DyD	35	22	34	34	21	21	47	47	68	67	58	56	56	56	56	56	60	60	60	60	60	60
109	Straas 2	STR2	50° 10' 52"	11° 45' 46"	DyD	208	84	115	114	65	65	218	215	266	266	244	244	260	260	254	238	266	266	264	264	266	266
110	Strizov	STRI	50° 05' 53"	12° 21' 27"	DyM	7	2	5	2	2	0	10	6	10	7	14	10	14	13	12	9	14	8	14	12	14	11
111	Stara Voda	STVO	49° 59' 42"	12° 35' 27"	M	2	1	2	0	1	0	3	0	4	0	4	0	4	0	4	0	4	0	4	0	4	0
112	Sucha	SUCH	50° 10' 01"	12° 23' 32"	NA	1	0	1	1	0	0	2	2	2	1	2	2	2	2	2	0	2	2	2	2	2	1
113	Svatava	SVAT	50° 11' 40"	12° 36' 41"	M	1	0	1	0	0	0	2	0	2	1	2	0	2	0	2	0	2	0	2	1	2	1
114	Svaty Kriz	SVKR	50° 03' 08"	12° 21' 18"	DyM	11	6	11	11	6	0	16	16	22	17	20	4	22	20	22	11	22	22	22	13	22	20
115	Telec	TELE	50° 07' 25"	13° 03' 00"	M	6	3	1	0	1	0	5	0	6	0	6	0	6	0	6	0	6	0	6	0	6	0
116	Tesetice	TESE	50° 09' 49"	13° 05' 14"	M	7	3	1	0	3	0	11	0	14	0	14	0	14	0	14	0	14	0	14	0	14	0
117	Thierstein	THIE	50° 06' 29"	12° 06' 36"	DyM	32	16	25	25	15	6	46	46	62	62	56	51	54	43	54	38	54	53	56	53	58	58
118	Trojmezi	TROJ	50° 18' 11"	12° 08' 47"	NA	3	0	3	3	0	0	6	6	6	6	6	5	6	6	6	6	4	4	6	2	6	6
119	Tyniste 1	TYN1	50° 09' 00"	13° 11' 00"	M	5	3	0	0	3	0	7	0	10	0	10	0	10	0	10	0	10	0	10	4	10	0
120	Tyniste 2	TYN2	50° 09' 00"	13° 11' 01"	M	25	13	4	0	9	0	23	0	32	0	28	0	28	0	28	0	28	0	28	6	28	0
121	Unterweissenbach	UNWE	50° 09' 25"	12° 06' 12"	DyD	33	15	10	9	8	8	24	24	10	10	30	30	32	32	30	30	32	31	32	32	32	32
122	Vintirov	VINT	50° 13' 00"	12° 42' 00"	M	6	2	4	0	2	0	6	0	8	0	4	0	4	0	4	0	4	0	4	0	4	0
123	Vojtanov	VOJT	50° 10' 03"	12° 19' 46"	NA	1	0	1	1	0	0	2	2	2	2	2	1	2	2	2	1	2	2	2	0	2	2
124	Vrbicka	VRBI	50° 10' 46"	13° 17' 44"	M	6	1	0	0	1	0	11	0	12	0	12	0	12	0	12	0	12	0	12	0	12	0
125	Weidessgruen 1	WEI1	50° 18' 00"	11° 44' 00"	DyD	12	8	0	0	8	8	15	15	22	22	22	22	24	24	24	24	24	24	24	22	24	24
126	Weidessgruen 2	WEI2	50° 18' 00"	11° 44' 30"	DyD	1	1	1	1	1	1	1	1	2	2	2	2	2	2	0	0	2	2	2	2	2	2
